# Supplementary material for: Baseline Imaging Derived Predictive Factors of Response Following [177Lu]Lu-PSMA-617 Therapy in Salvage Metastatic Castration-Resistant Prostate Cancer: A Lesion- and Patient-Based Analysis
Source: Biomedicines. 2022 Jul 1;10(7):1575. doi: 10.3390/biomedicines10071575 (PMC9313142; doi:10.3390/biomedicines10071575)
Supplement: Supplementary file 1 [file biomedicines-10-01575-s001.zip]

Archive with 1 entries (1 files):
- biomedicines-1781425-supplementary.pdf
